# Supplementary material for: ﻿Description of a new subgenus for Himalaeabatanga and its new sister species from Xizang Autonomous Region, China (Lepidoptera, Noctuidae, Amphipyrinae, Psaphidini)
Source: Zookeys. 2025 Jul 11;1244:293–303. doi: 10.3897/zookeys.1244.154162 (PMC12274898; doi:10.3897/zookeys.1244.154162)
Supplement: XML Treatment for Himalaea [file zookeys.1244.154162-treatment1.xml]

<!DOCTYPE tp:taxon-treatment
  PUBLIC "-//TaxonX//DTD Taxonomic Treatment Publishing DTD v0 20100105//EN" "tax-treatment-NSO.dtd">
<tp:taxon-treatment xmlns:tp="http://www.plazi.org/taxpub"><tp:treatment-meta><kwd-group><label>Taxon classification</label><kwd>
              <named-content content-type="kingdom">Animalia</named-content>
            </kwd><kwd>
              <named-content content-type="order">Lepidoptera</named-content>
            </kwd><kwd>
              <named-content content-type="family">Noctuidae</named-content>
            </kwd></kwd-group><mixed-citation publication-type="journal"><person-group><name><surname>Chen</surname><given-names>Enyong</given-names></name><name><surname>Prozorov</surname><given-names>Alexey M.</given-names></name><name><surname>Saldaitis</surname><given-names>Aidas</given-names></name><name><surname>Yakovlev</surname><given-names>Roman V.</given-names></name><name><surname>Müller</surname><given-names>Günter C.</given-names></name><name><surname>Zhou</surname><given-names>Yonghong</given-names></name></person-group><article-title>﻿Description of a new subgenus for <italic><tp:taxon-name><tp:taxon-name-part taxon-name-part-type="genus" reg="Himalaea">Himalaea</tp:taxon-name-part><tp:taxon-name-part taxon-name-part-type="species" reg="batanga">batanga</tp:taxon-name-part></tp:taxon-name></italic> and its new sister species from Xizang Autonomous Region, China (<tp:taxon-name><tp:taxon-name-part taxon-name-part-type="order">Lepidoptera</tp:taxon-name-part></tp:taxon-name>, <tp:taxon-name><tp:taxon-name-part taxon-name-part-type="family">Noctuidae</tp:taxon-name-part></tp:taxon-name>, <tp:taxon-name><tp:taxon-name-part taxon-name-part-type="subfamily">Amphipyrinae</tp:taxon-name-part></tp:taxon-name>, <tp:taxon-name><tp:taxon-name-part taxon-name-part-type="tribe">Psaphidini</tp:taxon-name-part></tp:taxon-name>)</article-title><source>Zookeys</source><day>11</day><month>07</month><year>2025</year><volume>1244</volume><fpage>293</fpage><lpage>303</lpage><pub-id pub-id-type="doi">10.3897/zookeys.1244.154162</pub-id></mixed-citation></tp:treatment-meta><tp:nomenclature><label>﻿</label><tp:taxon-name>
            <object-id xmlns:xlink="http://www.w3.org/1999/xlink" content-type="arpha" xlink:type="simple">F303C7ED-B942-5A38-BA86-BE3FFF037E10</object-id>
            <tp:taxon-name-part taxon-name-part-type="genus" reg="Himalaea">Himalaea</tp:taxon-name-part>
          </tp:taxon-name><tp:taxon-authority>Hreblay &amp; L. Ronkay, 1998</tp:taxon-authority><tp:nomenclature-citation-list><tp:nomenclature-citation><tp:taxon-name>
                <tp:taxon-name-part taxon-name-part-type="genus" reg="Himalaea">Himalaea</tp:taxon-name-part>
              </tp:taxon-name><comment>Hreblay &amp; L. Ronkay in <xref ref-type="bibr" rid="B7">Hreblay et al. 1998</xref>: 135. Type species: <tp:taxon-name><tp:taxon-name-part taxon-name-part-type="genus" reg="Himalaea">Himalaea</tp:taxon-name-part><tp:taxon-name-part taxon-name-part-type="species" reg="unica">unica</tp:taxon-name-part></tp:taxon-name> Hreblay &amp; L. Ronkay, 1998, by original designation.</comment></tp:nomenclature-citation></tp:nomenclature-citation-list></tp:nomenclature><tp:treatment-sec sec-type="diagnosis" id="SECID0EWMAC"><title>Diagnosis.</title><p>Adult males have bipectinate antennae and brownish-grey coloration. The main diagnostic feature in the clasping apparatus is an enlarged outgrown ampulla (digitus sensu <xref ref-type="bibr" rid="B19">Saldaitis et al. 2022</xref>), whereas the ampulla of other <tp:taxon-name><tp:taxon-name-part taxon-name-part-type="tribe">Psaphidini</tp:taxon-name-part></tp:taxon-name>, if present, is smaller and does not rise above the surface of the valva. The vesica has anterior and posterior elasmas at the base of the vesica ejaculatorius, which are flat, sclerotized plates or raised, volumetric, sclerotized plates with serrated surfaces. Elasma occur in some other genera of <tp:taxon-name><tp:taxon-name-part taxon-name-part-type="tribe">Psaphidini</tp:taxon-name-part></tp:taxon-name>: <italic><tp:taxon-name><tp:taxon-name-part taxon-name-part-type="genus" reg="Valeria">Valeria</tp:taxon-name-part></tp:taxon-name></italic> Stephens, 1829, <italic><tp:taxon-name><tp:taxon-name-part taxon-name-part-type="genus" reg="Meganephria">Meganephria</tp:taxon-name-part></tp:taxon-name></italic> Hübner, 1820, <italic><tp:taxon-name><tp:taxon-name-part taxon-name-part-type="genus" reg="Benedekia">Benedekia</tp:taxon-name-part></tp:taxon-name></italic> Ronkay, Ronkay, Gyulai &amp; Hacker, 2010, and <italic><tp:taxon-name><tp:taxon-name-part taxon-name-part-type="genus" reg="Allophyes">Allophyes</tp:taxon-name-part></tp:taxon-name></italic> Tams, 1942; however, the combination of robust ampulla and both anterior and posterior elasmas are unique within the tribe.</p><sec sec-type="﻿Taxonomic synopsis" id="SECID0EGOAC"><title>﻿Taxonomic synopsis</title><p>
              <bold>Subgenus <tp:taxon-name><tp:taxon-name-part taxon-name-part-type="genus" reg="Himalaea"/><tp:taxon-name-part taxon-name-part-type="subgenus" reg="Himalaea">Himalaea</tp:taxon-name-part></tp:taxon-name> Hreblay &amp; L. Ronkay, 1998</bold>
            </p><p>
              <bold><tp:taxon-name><tp:taxon-name-part taxon-name-part-type="genus" reg="Himalaea">Himalaea</tp:taxon-name-part> (<tp:taxon-name-part taxon-name-part-type="subgenus" reg="Himalaea">Himalaea</tp:taxon-name-part>) <tp:taxon-name-part taxon-name-part-type="species" reg="unica">unica</tp:taxon-name-part></tp:taxon-name> Hreblay &amp; L. Ronkay, 1998</bold>
            </p><p>
              <bold>Subgenus <tp:taxon-name><tp:taxon-name-part taxon-name-part-type="genus" reg="Himalaea"/><tp:taxon-name-part taxon-name-part-type="subgenus" reg="Macrohimalaea">Macrohimalaea</tp:taxon-name-part></tp:taxon-name> subgen. nov.</bold>
            </p><p>
              <bold><tp:taxon-name><tp:taxon-name-part taxon-name-part-type="genus" reg="Himalaea">Himalaea</tp:taxon-name-part> (<tp:taxon-name-part taxon-name-part-type="subgenus" reg="Macrohimalaea">Macrohimalaea</tp:taxon-name-part>) <tp:taxon-name-part taxon-name-part-type="species" reg="batanga">batanga</tp:taxon-name-part></tp:taxon-name> Saldaitis, Benedek &amp; Volynkin, 2022, stat. nov.</bold>
            </p><p>
              <bold><tp:taxon-name><tp:taxon-name-part taxon-name-part-type="genus" reg="Himalaea">Himalaea</tp:taxon-name-part> (<tp:taxon-name-part taxon-name-part-type="subgenus" reg="Macrohimalaea">Macrohimalaea</tp:taxon-name-part>) <tp:taxon-name-part taxon-name-part-type="species" reg="silvana">silvana</tp:taxon-name-part></tp:taxon-name> sp. nov.</bold>
            </p></sec></tp:treatment-sec><ref-list><ref id="B7"><mixed-citation xmlns:xlink="http://www.w3.org/1999/xlink" xlink:type="simple"><person-group><name name-style="western"><surname>Hreblay</surname><given-names>M</given-names></name><name name-style="western"><surname>Ronkay</surname><given-names>L</given-names></name><name name-style="western"><surname>Plante</surname><given-names>J</given-names></name></person-group> (<year>1998</year>) <article-title>Contribution to the <tp:taxon-name><tp:taxon-name-part taxon-name-part-type="family">Noctuidae</tp:taxon-name-part></tp:taxon-name> (<tp:taxon-name><tp:taxon-name-part taxon-name-part-type="order">Lepidoptera</tp:taxon-name-part></tp:taxon-name>) fauna of Tibet and the adjacent regions (II). A systematic survey of the Tibetan <tp:taxon-name><tp:taxon-name-part taxon-name-part-type="family">Noctuidae</tp:taxon-name-part></tp:taxon-name> fauna based on the material of the Schäfer-expedition (1938–1939) and recent expeditions (1993–1997) (<tp:taxon-name><tp:taxon-name-part taxon-name-part-type="order">Lepidoptera</tp:taxon-name-part></tp:taxon-name>: <tp:taxon-name><tp:taxon-name-part taxon-name-part-type="family">Noctuidae</tp:taxon-name-part></tp:taxon-name>).</article-title><source>Esperiana</source><volume>6</volume>: <fpage>69</fpage>–<lpage>184</lpage>.</mixed-citation></ref><ref id="B19"><mixed-citation xmlns:xlink="http://www.w3.org/1999/xlink" xlink:type="simple"><person-group><name name-style="western"><surname>Saldaitis</surname><given-names>A</given-names></name><name name-style="western"><surname>Benedek</surname><given-names>B</given-names></name><name name-style="western"><surname>Volynkin</surname><given-names>AV</given-names></name></person-group> (<year>2022</year>) <article-title><italic><tp:taxon-name><tp:taxon-name-part taxon-name-part-type="genus">Himalaea</tp:taxon-name-part><tp:taxon-name-part taxon-name-part-type="species">batanga</tp:taxon-name-part></tp:taxon-name></italic>, a new species from Southwest China (<tp:taxon-name><tp:taxon-name-part taxon-name-part-type="order">Lepidoptera</tp:taxon-name-part></tp:taxon-name>: <tp:taxon-name><tp:taxon-name-part taxon-name-part-type="family">Noctuidae</tp:taxon-name-part></tp:taxon-name>: <tp:taxon-name><tp:taxon-name-part taxon-name-part-type="subfamily">Amphipyrinae</tp:taxon-name-part></tp:taxon-name>: <tp:taxon-name><tp:taxon-name-part taxon-name-part-type="tribe">Psaphidini</tp:taxon-name-part></tp:taxon-name>).</article-title><source>Ecologica Montenegrina</source><volume>54</volume>: <fpage>26</fpage>–<lpage>31</lpage>. <ext-link xlink:href="10.37828/em.2022.54.4" ext-link-type="doi" xlink:type="simple">https://doi.org/10.37828/em.2022.54.4</ext-link></mixed-citation></ref></ref-list></tp:taxon-treatment>
