# Supplementary material for: ﻿Description of a new subgenus for Himalaeabatanga and its new sister species from Xizang Autonomous Region, China (Lepidoptera, Noctuidae, Amphipyrinae, Psaphidini)
Source: Zookeys. 2025 Jul 11;1244:293–303. doi: 10.3897/zookeys.1244.154162 (PMC12274898; doi:10.3897/zookeys.1244.154162)
Supplement: XML Treatment for Macrohimalaea [file zookeys.1244.154162-treatment2.xml]

<!DOCTYPE tp:taxon-treatment
  PUBLIC "-//TaxonX//DTD Taxonomic Treatment Publishing DTD v0 20100105//EN" "tax-treatment-NSO.dtd">
<tp:taxon-treatment xmlns:tp="http://www.plazi.org/taxpub"><tp:treatment-meta><kwd-group><label>Taxon classification</label><kwd>
              <named-content content-type="kingdom">Animalia</named-content>
            </kwd><kwd>
              <named-content content-type="order">Lepidoptera</named-content>
            </kwd><kwd>
              <named-content content-type="family">Noctuidae</named-content>
            </kwd></kwd-group><mixed-citation publication-type="journal"><person-group><name><surname>Chen</surname><given-names>Enyong</given-names></name><name><surname>Prozorov</surname><given-names>Alexey M.</given-names></name><name><surname>Saldaitis</surname><given-names>Aidas</given-names></name><name><surname>Yakovlev</surname><given-names>Roman V.</given-names></name><name><surname>Müller</surname><given-names>Günter C.</given-names></name><name><surname>Zhou</surname><given-names>Yonghong</given-names></name></person-group><article-title>﻿Description of a new subgenus for <italic><tp:taxon-name><tp:taxon-name-part taxon-name-part-type="genus" reg="Himalaea">Himalaea</tp:taxon-name-part><tp:taxon-name-part taxon-name-part-type="species" reg="batanga">batanga</tp:taxon-name-part></tp:taxon-name></italic> and its new sister species from Xizang Autonomous Region, China (<tp:taxon-name><tp:taxon-name-part taxon-name-part-type="order">Lepidoptera</tp:taxon-name-part></tp:taxon-name>, <tp:taxon-name><tp:taxon-name-part taxon-name-part-type="family">Noctuidae</tp:taxon-name-part></tp:taxon-name>, <tp:taxon-name><tp:taxon-name-part taxon-name-part-type="subfamily">Amphipyrinae</tp:taxon-name-part></tp:taxon-name>, <tp:taxon-name><tp:taxon-name-part taxon-name-part-type="tribe">Psaphidini</tp:taxon-name-part></tp:taxon-name>)</article-title><source>Zookeys</source><day>11</day><month>07</month><year>2025</year><volume>1244</volume><fpage>293</fpage><lpage>303</lpage><pub-id pub-id-type="doi">10.3897/zookeys.1244.154162</pub-id></mixed-citation></tp:treatment-meta><tp:nomenclature><label>﻿</label><tp:taxon-name>
            <object-id xmlns:xlink="http://www.w3.org/1999/xlink" content-type="arpha" xlink:type="simple">E971FFF7-B47C-510F-BB38-B4095DF9ABA9</object-id>
            <tp:taxon-name-part taxon-name-part-type="genus" reg="Himalaea"/>
            <tp:taxon-name-part taxon-name-part-type="subgenus" reg="Macrohimalaea">Macrohimalaea</tp:taxon-name-part>
            <object-id xmlns:xlink="http://www.w3.org/1999/xlink" content-type="zoobank" xlink:type="simple">https://zoobank.org/4089696B-9450-49FC-8EBA-B2D2D3444167</object-id>
          </tp:taxon-name><tp:taxon-authority>Chen, Prozorov &amp; Saldaitis</tp:taxon-authority><tp:taxon-status xmlns:xlink="http://www.w3.org/1999/xlink" xlink:type="simple">subgen. nov.</tp:taxon-status><xref ref-type="fig" rid="F1">Figs 2–4</xref><xref ref-type="fig" rid="F2">, 6</xref><xref ref-type="fig" rid="F3">, 7–8</xref></tp:nomenclature><tp:treatment-sec sec-type="type species" id="SECID0EWCAE"><title>Type species.</title><p><tp:taxon-name><tp:taxon-name-part taxon-name-part-type="genus" reg="Himalaea">Himalaea</tp:taxon-name-part> (<tp:taxon-name-part taxon-name-part-type="subgenus" reg="Macrohimalaea">Macrohimalaea</tp:taxon-name-part>) <tp:taxon-name-part taxon-name-part-type="species" reg="silvana">silvana</tp:taxon-name-part></tp:taxon-name> sp. nov., here designated.</p></tp:treatment-sec><tp:treatment-sec sec-type="diagnosis" id="SECID0EKDAE"><title>Diagnosis.</title><p>The new subgenus differs from the nominotypical one in having shorter rami, and 1.3–1.5 times longer forewings with tapered apices (compare Fig. <xref ref-type="fig" rid="F1">1</xref> with Figs <xref ref-type="fig" rid="F1">2–4</xref>). The male genitalia have an even-surfaced anellus, a dorsad elongated juxta, a sclerotized costa reaching the apex of the cucullus, a less-sclerotized ampulla lacking a harpe, an unpronounced carina, larger dorsal diverticulum bearing cornuti, and flat anterior elasma (compare Fig. <xref ref-type="fig" rid="F2">5</xref> with Figs <xref ref-type="fig" rid="F2">6</xref>–<xref ref-type="fig" rid="F3">8</xref>).</p><fig id="F1" position="float" orientation="portrait"><object-id xmlns:xlink="http://www.w3.org/1999/xlink" content-type="doi" xlink:type="simple">10.3897/zookeys.1244.154162.figures1-4</object-id><object-id xmlns:xlink="http://www.w3.org/1999/xlink" content-type="arpha" xlink:type="simple">A6825704-64E3-5568-B4EA-6B8060B24CB8</object-id><label>Figures 1–4.</label><caption><p>Adult males and enlarged antennae of <italic><tp:taxon-name><tp:taxon-name-part taxon-name-part-type="genus" reg="Himalaea">Himalaea</tp:taxon-name-part></tp:taxon-name></italic> spp.; depositories of adults. <bold>1.</bold><named-content xmlns:xlink="http://www.w3.org/1999/xlink" content-type="dwc:institutional_code" xlink:title="Hungarian Natural History Museum" xlink:href="http://grbio.org/institution/hungarian-natural-history-museum" xlink:type="simple">HNHM</named-content> (photo © B. Tóth); <bold>2.</bold><abbrev xmlns:xlink="http://www.w3.org/1999/xlink" xlink:title="research collection of Alessandro Floriani" id="ABBRID0E2EAE" xlink:type="simple">AFM</abbrev>; <bold>3, 4.</bold> TU. Scale bars: 1 cm.</p></caption><graphic xmlns:xlink="http://www.w3.org/1999/xlink" xlink:href="zookeys-1244-293_article-154162__-g001.jpg" position="float" orientation="portrait" xlink:type="simple" id="oo_1371886.jpg"><uri content-type="original_file" xlink:type="simple">https://binary.pensoft.net/fig/1371886</uri></graphic></fig><fig id="F2" position="float" orientation="portrait"><object-id xmlns:xlink="http://www.w3.org/1999/xlink" content-type="doi" xlink:type="simple">10.3897/zookeys.1244.154162.figures5-6</object-id><object-id xmlns:xlink="http://www.w3.org/1999/xlink" content-type="arpha" xlink:type="simple">983DA046-3806-5ED9-95E2-F342DF182906</object-id><label>Figures 5, 6.</label><caption><p>Male genitalia of <italic><tp:taxon-name><tp:taxon-name-part taxon-name-part-type="genus" reg="Himalaea">Himalaea</tp:taxon-name-part></tp:taxon-name></italic> spp.; depositories of slides. <bold>5.</bold><named-content xmlns:xlink="http://www.w3.org/1999/xlink" content-type="dwc:institutional_code" xlink:title="Hungarian Natural History Museum" xlink:href="http://grbio.org/institution/hungarian-natural-history-museum" xlink:type="simple">HNHM</named-content> (photo © B. Tóth); <bold>6.</bold><abbrev xmlns:xlink="http://www.w3.org/1999/xlink" xlink:title="research collection of Alessandro Floriani" id="ABBRID0E4FAE" xlink:type="simple">AFM</abbrev>.</p></caption><graphic xmlns:xlink="http://www.w3.org/1999/xlink" xlink:href="zookeys-1244-293_article-154162__-g002.jpg" position="float" orientation="portrait" xlink:type="simple" id="oo_1371887.jpg"><uri content-type="original_file" xlink:type="simple">https://binary.pensoft.net/fig/1371887</uri></graphic></fig><fig id="F3" position="float" orientation="portrait"><object-id xmlns:xlink="http://www.w3.org/1999/xlink" content-type="doi" xlink:type="simple">10.3897/zookeys.1244.154162.figures7-8</object-id><object-id xmlns:xlink="http://www.w3.org/1999/xlink" content-type="arpha" xlink:type="simple">26131478-D493-540B-BF3C-DFEDBF3D8DA5</object-id><label>Figures 7, 8.</label><caption><p>Male genitalia; depository of slides: <abbrev xmlns:xlink="http://www.w3.org/1999/xlink" xlink:title="Xizang University" id="ABBRID0EOGAE" xlink:type="simple">XU</abbrev>.</p></caption><graphic xmlns:xlink="http://www.w3.org/1999/xlink" xlink:href="zookeys-1244-293_article-154162__-g003.jpg" position="float" orientation="portrait" xlink:type="simple" id="oo_1371888.jpg"><uri content-type="original_file" xlink:type="simple">https://binary.pensoft.net/fig/1371888</uri></graphic></fig></tp:treatment-sec><tp:treatment-sec sec-type="description" id="SECID0EXGAE"><title>Description.</title><p><bold>Adult male</bold> (Figs <xref ref-type="fig" rid="F1">2–4</xref>). <bold><italic>Antenna</italic></bold> bipectinate, <bold><italic>rami</italic></bold> gradually elongating towards mid third of antenna and then gradually shortening in distal third. <bold><italic>Head</italic></bold>, <bold><italic>thorax</italic></bold>, and <bold><italic>abdomen</italic></bold> dorsally brown-mottled, abdomen dark brown to blackish brown. <bold><italic>Forewing</italic></bold> 23.3 mm long; somewhat triangular, elongate and relatively narrow with obtuse tornal angle, slightly crenulate outer margin, prominence at M3, and tapered apex. Pattern consists of basal, medial, subterminal and terminal fields, with subterminal field being the lightest; dark basal streak within claviform spot bordered with dark wavy antemedial line; orbicular spot a little smaller than reniform spot, both with dark contour; dark, crenulate postmedial line; blurred, dark streak from posterior margin of reniform spot towards apex of wing; blurred, dark, zigzag subterminal line; more or less pronounced dark tornal streak; and dark terminal line split interrupted at veins. Cilia brown-mottled. <bold><italic>Hindwing</italic></bold> somewhat triangular with rounded apex and slightly crenulated outer margin; light-colored, getting darker at distal margin of discal cell. Cilia brown-mottled. <bold>Male genitalia</bold> (Figs <xref ref-type="fig" rid="F2">6</xref>–<xref ref-type="fig" rid="F3">8</xref>). <bold><italic>Uncus</italic></bold> somewhat digitiform, basally bent at around 90°, apically narrowed to pointed apex. <bold><italic>Tegumen</italic></bold> a band narrowing towards connection with vinculum. <bold><italic>Vinculum</italic></bold> somewhat longer than tegumen, ventrally forming U-shaped saccus. <bold><italic>Valva</italic></bold> elongate, about the size of tegumen-vinculum complex, with well-pronounced sclerotized costa and sacculus, membrane between them, and membranous valvula, all sparsely covered with setae; distal third of costa less sclerotized, medially connected with relatively short (in comparison to <bold><italic><tp:taxon-name><tp:taxon-name-part taxon-name-part-type="genus" reg="Himalaea">Himalaea</tp:taxon-name-part></tp:taxon-name></italic></bold>) editum bearing ampulla; sacculus narrowing towards barely protruded rounded distal apex; both valvae joint with tendon. <bold><italic>Juxta</italic></bold> an elongated plate narrowing distally. <bold><italic>Anellus</italic></bold> small with smooth surface. <bold><italic>Phallus</italic></bold> as long as valva, slightly bent medially, with elongate coecum and wide entrance of ductus ejaculatorius; <bold><italic>vesica</italic></bold> somewhat conical, downcurved, with dorsal spherical diverticulum bearing three or four cornuti; at base of vesica ejaculatorius, anterior elasma flat, posterior elasma may be raised or flat. <bold>Adult female</bold> unknown.</p></tp:treatment-sec><tp:treatment-sec sec-type="etymology" id="SECID0EEJAE"><title>Etymology.</title><p>The name <italic><tp:taxon-name><tp:taxon-name-part taxon-name-part-type="genus" reg="Himalaea"/><tp:taxon-name-part taxon-name-part-type="subgenus" reg="Macrohimalaea">Macrohimalaea</tp:taxon-name-part></tp:taxon-name></italic> is a derivative from <italic><tp:taxon-name><tp:taxon-name-part taxon-name-part-type="genus" reg="Himalaea">Himalaea</tp:taxon-name-part></tp:taxon-name></italic>, the type subgenus of the genus, and prefix <italic>macro</italic>- for big or large to indicate that the specimens of <italic><tp:taxon-name><tp:taxon-name-part taxon-name-part-type="genus" reg="Himalaea"/><tp:taxon-name-part taxon-name-part-type="subgenus" reg="Macrohimalaea">Macrohimalaea</tp:taxon-name-part></tp:taxon-name></italic> are larger than the ones of <italic><tp:taxon-name><tp:taxon-name-part taxon-name-part-type="genus" reg="Himalaea">Himalaea</tp:taxon-name-part></tp:taxon-name></italic>.</p></tp:treatment-sec></tp:taxon-treatment>
